# Supplementary material for: Acariform mites (Acariformes) - permanent symbionts of Hapalomys delacouri Thomas (Rodentia, Muridae) in Vietnam
Source: Zookeys. 2014 Dec 2;(459):137–45. doi: 10.3897/zookeys.459.8952 (PMC4283636; doi:10.3897/zookeys.459.8952)
Supplement: XML Treatment for Afrolistrophorus hapalomys [file zookeys.459.8952-treatment1.xml]

<!DOCTYPE tp:taxon-treatment
  PUBLIC "-//TaxonX//DTD Taxonomic Treatment Publishing DTD v0 20100105//EN" "tax-treatment-NSO.dtd">
<tp:taxon-treatment xmlns:tp="http://www.plazi.org/taxpub"><tp:treatment-meta><kwd-group><label>Taxon classification</label><kwd><named-content content-type="kingdom">Animalia</named-content></kwd><kwd><named-content content-type="order">Sarcoptiformes</named-content></kwd><kwd><named-content content-type="family">Listrophoridae</named-content></kwd></kwd-group><mixed-citation publication-type="journal"><person-group><name><surname>Bochkov</surname><given-names>Andre V.</given-names></name><name><surname>Abramov</surname><given-names>Alexei V.</given-names></name></person-group><article-title>Acariform mites (<tp:taxon-name><tp:taxon-name-part taxon-name-part-type="superorder">Acariformes</tp:taxon-name-part></tp:taxon-name>) - permanent symbionts of <italic><tp:taxon-name><tp:taxon-name-part taxon-name-part-type="genus">Hapalomys</tp:taxon-name-part> <tp:taxon-name-part taxon-name-part-type="species">delacouri</tp:taxon-name-part></tp:taxon-name></italic> Thomas (<tp:taxon-name><tp:taxon-name-part taxon-name-part-type="order">Rodentia</tp:taxon-name-part></tp:taxon-name>, <tp:taxon-name><tp:taxon-name-part taxon-name-part-type="family">Muridae</tp:taxon-name-part></tp:taxon-name>) in Vietnam</article-title><source>Zookeys</source><day>2</day><month>12</month><year>2014</year><volume>2014</volume><issue>459</issue><fpage>137</fpage><lpage>145</lpage><pub-id pub-id-type="doi">10.3897/zookeys.459.8952</pub-id></mixed-citation></tp:treatment-meta><tp:nomenclature><tp:taxon-name>
                            <tp:taxon-name-part taxon-name-part-type="genus">Afrolistrophorus</tp:taxon-name-part>
                            <tp:taxon-name-part taxon-name-part-type="species">hapalomys</tp:taxon-name-part>
                            <object-id xmlns:xlink="http://www.w3.org/1999/xlink" content-type="zoobank" xlink:type="simple">http://zoobank.org/8AADCBF1-40F9-4A00-9DB6-6ACDEFC2F49B</object-id>
                        </tp:taxon-name><tp:taxon-authority>Bochkov &amp; Abramov</tp:taxon-authority><tp:taxon-status xmlns:xlink="http://www.w3.org/1999/xlink" xlink:type="simple">sp. n.</tp:taxon-status><xref ref-type="fig" rid="F1">Figs 1</xref><xref ref-type="fig" rid="F2">, 2</xref></tp:nomenclature><tp:treatment-sec sec-type="Type material"><title>Type material.</title><p>Male holotype (ZISP L-T-9, AVB 10-0803-012), 7 male and 12 female paratypes (ZISP AVB 10-0803-012, 1-19) from <italic><tp:taxon-name><tp:taxon-name-part taxon-name-part-type="genus">Hapalomys</tp:taxon-name-part> <tp:taxon-name-part taxon-name-part-type="species">delacouri</tp:taxon-name-part></tp:taxon-name></italic> Thomas (<tp:taxon-name><tp:taxon-name-part taxon-name-part-type="order">Rodentia</tp:taxon-name-part></tp:taxon-name>: <tp:taxon-name><tp:taxon-name-part taxon-name-part-type="family">Muridae</tp:taxon-name-part></tp:taxon-name>) [fur], VIETNAM: Binh Phuoc Province, Bu Gia Map National Park, 13 km NE Bu Gia Map Village, 540 m a.l.s., <named-content xmlns:xlink="http://www.w3.org/1999/xlink" content-type="dwc:verbatimCoordinates" xlink:type="simple">12°11'37"N, 107°12'21"E</named-content>, 13 January 2010, coll. A.V. Abramov (ZISP 99485). Mites removed by A.V. Bochkov.</p></tp:treatment-sec><tp:treatment-sec sec-type="Type deposition"><title>Type deposition.</title><p>Holotype and 17 paratypes deposited in ZISP, one female and one male paratypes in UMMZ.</p></tp:treatment-sec><tp:treatment-sec sec-type="Description"><title>Description.</title><p>Male (holotype; paratypes = 7; Fig. <xref ref-type="fig" rid="F1">1</xref>). Body 360 long (350–385), 105 wide (100–110). Prescapular shield 110 long (105–110) with distinct median process. Postscapular shield 62 long (62-65), covered by 8-10 transverse markings; 2 anterior markings interrupted in median part. Median apodeme present. Hysteronotal shield 155 long (150–160), completely covered by few distinct striae from anterior margin to level of setal bases <italic>e2</italic>; these striae transverse in anterior one third of shield, oblique in middle, and almost longitudinal in posterior one third. Supranal concavity completely sclerotized. Shortest distance between postscapular and hysteronotal shields 10 (10–25). Setae <italic>h2</italic> 155 long (140–160); membranous setae <italic>h3</italic> well developed, about 35 wide, slightly overlapping, without ribs. Terminal cleft 30 long (30–37). Opisthosomal lobes about 20 maximum wide. Cuticle between coxal fields II not striated. Coxal apodemes III fused to each other. Aedeagus about 45 long. Diameter of adanal suckers about 8. Legs III and IV about 75 and 90 long, respectively. Tarsus III without dorso-subapical projection. Tarsi III 20 long (20–23) and tarsi IV 25 long (25–30). All setae of tarsi III and IV shorter than respective segments, excluding pretarsi; setae <italic>d</italic> III and <italic>d</italic> IV spur-like, setae <italic>e</italic> IV microspines. Solenidia <italic>ω1</italic> I, II 12–15 long, <italic>ω3</italic> I about 25 long, <italic>φ</italic> I, II 40–45 long.</p><p>Female (ranges for 10 paratypes, Fig. <xref ref-type="fig" rid="F2">2</xref>). Body 425–440 long, 100–115 wide. Prescapular shield 110–120 long. Anterior margin of prescapular shield with distinct median process. Postscapular shield about 75 long, covered by 7-9 transverse markings. Median apodeme present. Idiosomal surface between postscapular and hysteronotal shields with 3–4 transverse lines. Hysteronotal shield 70–80 long, crossed by 8–11 oblique striae, 3 posterior striae very short, situated medially. Hysteronotum posterior to hysteronotal shield with 18–20 transverse striae, sclerotized, but less than this shield properly. Opisthosoma about 180 long. Posterior end of opisthonotum without lateral sclerotized patches. Cuticle between coxal fields II not striated. Opisthogaster without scales or verrucae. Setae <italic>h2</italic> short, about 8 long, subequal in length to other opisthosomal setae. Setae <italic>ps1, ps2</italic>, and <italic>4b</italic> absent. Legs III and IV subequal, 65–70 long. Setae <italic>d</italic> III and <italic>d</italic> IV about 2 times shorter than respective tarsi, excluding pretarsus. Solenidia <italic>ω1</italic> I, II about 12 long, <italic>ω3</italic> I about 24 long, <italic>φ</italic> I, II about 8 long.</p></tp:treatment-sec><tp:treatment-sec sec-type="Etymology"><title>Etymology.</title><p>The species name is derived from the generic name of the host and is a noun in apposition.</p></tp:treatment-sec><tp:treatment-sec sec-type="Differential diagnosis"><title>Differential diagnosis.</title><p>This new species belongs to the “<italic>apodemi</italic>” species group, which includes twelve species parasitizing mostly Eurasian murines (<tp:taxon-name><tp:taxon-name-part taxon-name-part-type="subfamily">Murinae</tp:taxon-name-part></tp:taxon-name>). All species in this group have a median process on the anterior margin of the prescapular shield. In males, apodemes III are fused to each other; in females, the cuticle between coxal fields II is without distinct striations, setae <italic>ps1</italic> and <italic>ps2</italic> are either present or absent, setae <italic>h2</italic> are not longer than other opisthosomal setae (<xref ref-type="bibr" rid="B6">Bochkov and OConnor 2006</xref>; <xref ref-type="bibr" rid="B4">Bochkov et al. 2011</xref>). Among species of the “<italic>apodemi</italic>” group, the new species is close to <italic><tp:taxon-name><tp:taxon-name-part taxon-name-part-type="genus">Afrolistrophoroides</tp:taxon-name-part> <tp:taxon-name-part taxon-name-part-type="species">laonastes</tp:taxon-name-part></tp:taxon-name></italic> <xref ref-type="bibr" rid="B4">Bochkov et al., 2011</xref> from <italic><tp:taxon-name><tp:taxon-name-part taxon-name-part-type="genus">Laonastes</tp:taxon-name-part> <tp:taxon-name-part taxon-name-part-type="species">aenigmamus</tp:taxon-name-part></tp:taxon-name></italic> Jenkins et al. (<tp:taxon-name><tp:taxon-name-part taxon-name-part-type="order">Rodentia</tp:taxon-name-part></tp:taxon-name>: <tp:taxon-name><tp:taxon-name-part taxon-name-part-type="family">Diatomyidae</tp:taxon-name-part></tp:taxon-name>) (<xref ref-type="bibr" rid="B4">Bochkov et al. 2011</xref>). In both species, the postscapular shield is distinctly developed and possesses several transverse markings and lacks a median sclerotized band; seta <italic>d</italic> III is much shorter than the respective tarsus (excluding the pretarsus); in males, the hysteronotal shield is ornamented in posterior part, setae <italic>h3</italic> are strongly widened and slightly overlap each other; in females, setae <italic>4b</italic>, <italic>ps1</italic> and <italic>ps2</italic> are absent, the ventral side of opisthosoma has no verrucae or scales. <italic><tp:taxon-name><tp:taxon-name-part taxon-name-part-type="genus">Afrolistrophorus</tp:taxon-name-part> <tp:taxon-name-part taxon-name-part-type="species">hapalomys</tp:taxon-name-part></tp:taxon-name></italic> sp. n. differs from <italic><tp:taxon-name><tp:taxon-name-part taxon-name-part-type="genus">Afrolistrophoroides</tp:taxon-name-part> <tp:taxon-name-part taxon-name-part-type="species">laonastes</tp:taxon-name-part></tp:taxon-name></italic> by the following characters. In both sexes of <italic><tp:taxon-name><tp:taxon-name-part taxon-name-part-type="genus">Afrolistrophorus</tp:taxon-name-part> <tp:taxon-name-part taxon-name-part-type="species">hapalomys</tp:taxon-name-part></tp:taxon-name></italic>, the postscapular and hysteronotal shields are covered by a few markings or striae (less than 15), setae <italic>d</italic> IV of tarsi IV are at least twice as short as the respective segment; in males, the supranal concavity is completely sclerotized, tarsi IV are without projections; in females, most striae of the hysteronotal shield are oblique, the posterior end of the opisthonotum is devoid of the lateral sclerotized patches. In both sexes of <italic><tp:taxon-name><tp:taxon-name-part taxon-name-part-type="genus">Afrolistrophoroides</tp:taxon-name-part> <tp:taxon-name-part taxon-name-part-type="species">laonastes</tp:taxon-name-part></tp:taxon-name></italic>, the postscapular and hysteronotal shields are covered by numerous markings or striae (more than 20), setae <italic>d</italic> IV of tarsi IV are subequal or longer than the respective segment; in males, the supranal concavity is not sclerotized, tarsi IV have a distinct subapical projection; in females, striae of the hysteronotal shield are relatively straight, the posterior end of the opisthonotum has a pair of the lateral sclerotized patches.</p><fig id="F1" position="float" orientation="portrait"><label>Figure 1.</label><caption><p><italic><tp:taxon-name><tp:taxon-name-part taxon-name-part-type="genus">Afrolistrophorus</tp:taxon-name-part> <tp:taxon-name-part taxon-name-part-type="species">hapalomys</tp:taxon-name-part></tp:taxon-name></italic> sp. n., male holotype, <bold>A</bold> dorsal view <bold>B</bold> ventral view <bold>C</bold> tarsus III in ventral view <bold>D</bold> tarsus IV ventral view. Scale bars: <bold>A</bold> and <bold>B</bold> = 50 μm; <bold>C</bold> and <bold>D</bold> = 25 μm.</p></caption><graphic xmlns:xlink="http://www.w3.org/1999/xlink" xlink:href="zookeys-459-137-g001.jpg" position="float" orientation="portrait" xlink:type="simple" id="oo_34973.jpg"/></fig><fig id="F2" position="float" orientation="portrait"><label>Figure 2.</label><caption><p><italic><tp:taxon-name><tp:taxon-name-part taxon-name-part-type="genus">Afrolistrophorus</tp:taxon-name-part> <tp:taxon-name-part taxon-name-part-type="species">hapalomys</tp:taxon-name-part></tp:taxon-name></italic> sp. n., female, <bold>A</bold> lateral view <bold>B</bold> opisthosoma in dorsal view <bold>C</bold> ovipore <bold>D</bold> tibia and tarsus III in ventral view. Scale bars: <bold>A</bold> and <bold>B</bold> = 100 μm; <bold>C</bold> and <bold>D</bold> = 50 μm.</p></caption><graphic xmlns:xlink="http://www.w3.org/1999/xlink" xlink:href="zookeys-459-137-g002.jpg" position="float" orientation="portrait" xlink:type="simple" id="oo_34974.jpg"/></fig></tp:treatment-sec><ref-list><ref id="B6"><mixed-citation xmlns:xlink="http://www.w3.org/1999/xlink" xlink:type="simple"><person-group><name name-style="western"><surname>Bochkov</surname><given-names>AV</given-names></name><name name-style="western"><surname>OConnor</surname><given-names>BM</given-names></name></person-group> (<year>2006</year>) <article-title>Revision of the fur-mite family <tp:taxon-name><tp:taxon-name-part taxon-name-part-type="family">Listrophoridae</tp:taxon-name-part></tp:taxon-name> (<tp:taxon-name><tp:taxon-name-part taxon-name-part-type="subclass">Acari</tp:taxon-name-part></tp:taxon-name>: <tp:taxon-name><tp:taxon-name-part taxon-name-part-type="order">Astigmata</tp:taxon-name-part></tp:taxon-name>) associated with Philippine mammals. Bulletin de Institut royal des Sciences Naturelles de Belgique.</article-title><source>Entomologie</source><volume>76</volume>: <fpage>5</fpage>–<lpage>24</lpage>.</mixed-citation></ref><ref id="B4"><mixed-citation xmlns:xlink="http://www.w3.org/1999/xlink" xlink:type="simple"><person-group><name name-style="western"><surname>Bochkov</surname><given-names>AV</given-names></name><name name-style="western"><surname>Abramov</surname><given-names>AV</given-names></name><name name-style="western"><surname>Hugot</surname><given-names>G-P</given-names></name></person-group> (<year>2011</year>) <article-title>Five new species of fur mites (<tp:taxon-name><tp:taxon-name-part taxon-name-part-type="superorder">Acariformes</tp:taxon-name-part></tp:taxon-name>: <tp:taxon-name><tp:taxon-name-part taxon-name-part-type="superfamily">Sarcoptoidea</tp:taxon-name-part></tp:taxon-name>) from small mammals in Laos.</article-title><source>Zootaxa</source><volume>2980</volume>: <fpage>1</fpage>–<lpage>22</lpage>.</mixed-citation></ref></ref-list></tp:taxon-treatment>
