# Supplementary material for: Acariform mites (Acariformes) - permanent symbionts of Hapalomys delacouri Thomas (Rodentia, Muridae) in Vietnam
Source: Zookeys. 2014 Dec 2;(459):137–45. doi: 10.3897/zookeys.459.8952 (PMC4283636; doi:10.3897/zookeys.459.8952)
Supplement: XML Treatment for Radfordia mirabilis [file zookeys.459.8952-treatment2.xml]

<!DOCTYPE tp:taxon-treatment
  PUBLIC "-//TaxonX//DTD Taxonomic Treatment Publishing DTD v0 20100105//EN" "tax-treatment-NSO.dtd">
<tp:taxon-treatment xmlns:tp="http://www.plazi.org/taxpub"><tp:treatment-meta><kwd-group><label>Taxon classification</label><kwd><named-content content-type="kingdom">Animalia</named-content></kwd><kwd><named-content content-type="order">Trombidiformes</named-content></kwd><kwd><named-content content-type="family">Myobiidae</named-content></kwd></kwd-group><mixed-citation publication-type="journal"><person-group><name><surname>Bochkov</surname><given-names>Andre V.</given-names></name><name><surname>Abramov</surname><given-names>Alexei V.</given-names></name></person-group><article-title>Acariform mites (<tp:taxon-name><tp:taxon-name-part taxon-name-part-type="superorder">Acariformes</tp:taxon-name-part></tp:taxon-name>) - permanent symbionts of <italic><tp:taxon-name><tp:taxon-name-part taxon-name-part-type="genus">Hapalomys</tp:taxon-name-part> <tp:taxon-name-part taxon-name-part-type="species">delacouri</tp:taxon-name-part></tp:taxon-name></italic> Thomas (<tp:taxon-name><tp:taxon-name-part taxon-name-part-type="order">Rodentia</tp:taxon-name-part></tp:taxon-name>, <tp:taxon-name><tp:taxon-name-part taxon-name-part-type="family">Muridae</tp:taxon-name-part></tp:taxon-name>) in Vietnam</article-title><source>Zookeys</source><day>2</day><month>12</month><year>2014</year><volume>2014</volume><issue>459</issue><fpage>137</fpage><lpage>145</lpage><pub-id pub-id-type="doi">10.3897/zookeys.459.8952</pub-id></mixed-citation></tp:treatment-meta><tp:nomenclature><tp:taxon-name>
                            <tp:taxon-name-part taxon-name-part-type="genus">Radfordia</tp:taxon-name-part>
                            <tp:taxon-name-part taxon-name-part-type="species">mirabilis</tp:taxon-name-part>
                            <object-id xmlns:xlink="http://www.w3.org/1999/xlink" content-type="zoobank" xlink:type="simple">http://zoobank.org/0B4528B8-9C9B-4C20-8FF3-558911D7363F</object-id>
                        </tp:taxon-name><tp:taxon-authority>Bochkov &amp; Abramov</tp:taxon-authority><tp:taxon-status xmlns:xlink="http://www.w3.org/1999/xlink" xlink:type="simple">sp. n.</tp:taxon-status><xref ref-type="fig" rid="F3">Fig. 3</xref><!--PageBreak--><!--PageBreak--><!--PageBreak--></tp:nomenclature><tp:treatment-sec sec-type="Type material"><title>Type material.</title><p>Female holotype (ZISP My-T-37, AVB 10-0803-012) and 1 female paratype (ZISP AVB 10-0803-012) from <italic><tp:taxon-name><tp:taxon-name-part taxon-name-part-type="genus">Hapalomys</tp:taxon-name-part> <tp:taxon-name-part taxon-name-part-type="species">delacouri</tp:taxon-name-part></tp:taxon-name></italic> Thomas (<tp:taxon-name><tp:taxon-name-part taxon-name-part-type="order">Rodentia</tp:taxon-name-part></tp:taxon-name>: <tp:taxon-name><tp:taxon-name-part taxon-name-part-type="family">Muridae</tp:taxon-name-part></tp:taxon-name>) [skin], VIETNAM: Binh Phuoc Province, Bu Gia Map National Park, 13 km NE Bu Gia Map Village, 540 m a.l.s., <named-content xmlns:xlink="http://www.w3.org/1999/xlink" content-type="dwc:verbatimCoordinates" xlink:type="simple">12°11'37"N, 107°12'21"E</named-content>, 13 January 2010, coll. A.V. Abramov (ZISP 99485). Mites removed by A.V. Bochkov.</p><!--PageBreak--></tp:treatment-sec><tp:treatment-sec sec-type="Type deposition"><title>Type deposition.</title><p>Holotype and single paratype deposited in ZISP.</p></tp:treatment-sec><tp:treatment-sec sec-type="Description"><title>Description.</title><p>Female (holotype, 1 paratype). Body 435 long (410), 245 wide (230). Body 1.8 times longer than wide. Setae <!--PageBreak--><italic>vi</italic>, <italic>ve</italic>, <italic>d1</italic>, and <italic>d2</italic> 10–12 wide at base; <italic>si</italic> and <italic>se2</italic> about 7 wide at base; <italic>c1</italic> and <italic>c2</italic> about 5 wide at base, <italic>e1</italic>, <italic>e2</italic>, and <italic>f2</italic> about 3 wide at base. Apices of setae <italic>si</italic> reaching level of setal bases <italic>d1</italic>, apices of setae <italic>se</italic> reaching level of setal bases <italic>c2</italic>. Approximate distances between bases of setae: <italic>vi</italic>–<italic>vi</italic> 25, <italic>si</italic>–<italic>si</italic> 22, <italic>c1</italic>–<italic>c1</italic> 17, <italic>c1</italic>–<italic>c2</italic> 50, <italic>d1</italic>–<italic>d1</italic> 15, <italic>d2</italic>–<italic>d2</italic> 50, <italic>c1</italic>–<italic>d1</italic> 52, <italic>d1</italic>–<italic>d2</italic> 17. Setal bases <italic>f1</italic> situated close to <italic>e2</italic> than to <italic>e1</italic>, distance <italic>e1</italic>–<italic>f1</italic> about 50, <italic>f1</italic>–<italic>e2</italic> about 13. Setae <italic>f2</italic> situated at lateral margins of idiosoma. Lengths of setae: <italic>vi</italic> 75 (70), <italic>ve</italic> 90 (93), <italic>si</italic> 115 (110), <italic>se</italic> 87 (85), <italic>c1</italic> 63 (75), <italic>c2</italic> 125 (115) – all distinctly longitudinally striated; <italic>d1</italic> 115 (117) and <italic>d2</italic> about 125, membranous, without striae, <italic>e1</italic> about 27, <italic>e2</italic> about 75, <italic>f1</italic> about 60, <italic>f2</italic> about 15, <italic>h1</italic> about 12, <italic>h2</italic> 310 (315), <italic>ps1</italic> and <italic>ps2</italic> about 11, <italic>ps3</italic> (hook-like) about 15, <italic>g1</italic> about 6, <italic>g2</italic> about 8, <italic>1a, 2a</italic> 25–28, <italic>3a</italic> about 80, and <italic>4a</italic> about 75, <italic>ag1</italic> and <italic>ag3</italic> 8–11, <italic>ag2</italic> about 12. Setae <italic>3a</italic> and <italic>4a</italic> slightly thickened. Apical segment of leg I without ventral projection. Setation for legs II-IV (solenidia in parentheses): tarsi 7(1)-6-6, tibiae 6-6-6, genua 7 (1)-6-5, femora 5-3-3, trochanters 3-3-3, coxae 4-2-2.</p></tp:treatment-sec><tp:treatment-sec sec-type="Etymology"><title>Etymology.</title><p>This epithet refers the unusual external morphology of this species – <italic>mirabilis</italic> (Latin, wonderful).</p></tp:treatment-sec><tp:treatment-sec sec-type="Differential diagnosis"><title>Differential diagnosis.</title><p>The subgenus <italic><tp:taxon-name><tp:taxon-name-part taxon-name-part-type="genus">Radfordia</tp:taxon-name-part></tp:taxon-name></italic> is separated onto two species groups, “<italic><tp:taxon-name><tp:taxon-name-part taxon-name-part-type="suborder">ensifera</tp:taxon-name-part></tp:taxon-name></italic>” (setation of coxae II-IV 3-2-2) and “<italic>lancearia</italic>” (3-1-2) (<xref ref-type="bibr" rid="B5">Bochkov and Fain 2003</xref>; <xref ref-type="bibr" rid="B2">Bochkov 2009</xref>). The new species distinctly differs from all known species of both groups by the setation of coxae II-IV(4-2-2), position of setae <italic>f2</italic> on the lateral margins of the opisthosoma (vs. distant from the lateral margins in all other species) and the bases of <italic>f1</italic> and <italic>e2</italic> which are situated close to each other (vs. distant in all other species). Therefore, we establish for this new species a new species group <italic>mirabilis</italic>.</p><fig id="F3" position="float" orientation="portrait"><label>Figure 3.</label><caption><p><italic><tp:taxon-name><tp:taxon-name-part taxon-name-part-type="genus">Radfordia</tp:taxon-name-part> <tp:taxon-name-part taxon-name-part-type="species">mirabilis</tp:taxon-name-part></tp:taxon-name></italic> sp. n., female holotype, <bold>A</bold> dorsal view <bold>B</bold> ventral view <bold>C</bold> vulva. Scale bars: <bold>A</bold> and <bold>B</bold> = 100 μm; <bold>C</bold> = 50 μm.</p></caption><graphic xmlns:xlink="http://www.w3.org/1999/xlink" xlink:href="zookeys-459-137-g003.jpg" position="float" orientation="portrait" xlink:type="simple" id="oo_34975.jpg"/></fig></tp:treatment-sec><ref-list><ref id="B5"><mixed-citation xmlns:xlink="http://www.w3.org/1999/xlink" xlink:type="simple"><person-group><name name-style="western"><surname>Bochkov</surname><given-names>AV</given-names></name><name name-style="western"><surname>Fain</surname><given-names>A</given-names></name></person-group> (<year>2003</year>) <article-title>New observations of mites of the family <tp:taxon-name><tp:taxon-name-part taxon-name-part-type="family">Myobiidae</tp:taxon-name-part></tp:taxon-name> Megnin, 1778 (<tp:taxon-name><tp:taxon-name-part taxon-name-part-type="subclass">Acari</tp:taxon-name-part></tp:taxon-name>: <tp:taxon-name><tp:taxon-name-part taxon-name-part-type="order">Prostigmata</tp:taxon-name-part></tp:taxon-name>) with special reference to their host-parasite relationships.</article-title><source>Bulletin de l’Institut royal des Sciences naturelles de Belgique</source><volume>73</volume>: <fpage>5</fpage>–<lpage>50</lpage>.</mixed-citation></ref><ref id="B2"><mixed-citation xmlns:xlink="http://www.w3.org/1999/xlink" xlink:type="simple"><person-group><name name-style="western"><surname>Bochkov</surname><given-names>AV</given-names></name></person-group> (<year>2009</year>) <source>A review of mites of the parvorder Eleutherengona (<tp:taxon-name><tp:taxon-name-part taxon-name-part-type="superorder">Acariformes</tp:taxon-name-part></tp:taxon-name>: <tp:taxon-name><tp:taxon-name-part taxon-name-part-type="order">Prostigmata</tp:taxon-name-part></tp:taxon-name>) – permanent parasites of mammals.</source><tp:taxon-name><tp:taxon-name-part taxon-name-part-type="subclass">Acarina</tp:taxon-name-part></tp:taxon-name> (Supplement), <publisher-name>KMK Scientific Press</publisher-name>, <publisher-loc>Moscow</publisher-loc>, <size units="page">149 pp</size>.</mixed-citation></ref></ref-list></tp:taxon-treatment>
